# Supplementary material for: The Na/K-ATPase α1/Src Signaling Axis Regulates Mitochondrial Metabolic Function and Redox Signaling in Human iPSC-Derived Cardiomyocytes
Source: Biomedicines. 2023 Dec 2;11(12):3207. doi: 10.3390/biomedicines11123207 (PMC10740578; doi:10.3390/biomedicines11123207)
Supplement: Supplementary file 1 [file biomedicines-11-03207-s001.zip]

Archive with 3 entries (3 files):
- Supplementary Materials-Biomedicines.pdf
- Video S1.avi
- Video S2.avi
